# Supplementary material for: Two new species of Dacne Latreille (Coleoptera, Erotylidae) from China, with a key to Chinese species and subspecies of Dacne
Source: Zookeys. 2013 Jan 24;(261):51–9. doi: 10.3897/zookeys.261.4495 (PMC3591769; doi:10.3897/zookeys.261.4495)
Supplement: XML Treatment for Dacne (Xenodacne) hujiayaoi [file zookeys.261.4495-treatment2.xml]

<!DOCTYPE tp:taxon-treatment
  PUBLIC "-//TaxonX//DTD Taxonomic Treatment Publishing DTD v0 20100105//EN" "tax-treatment-NSO.dtd">
<tp:taxon-treatment xmlns:tp="http://www.plazi.org/taxpub"><tp:treatment-meta><mixed-citation publication-type="journal"><person-group><name><surname>Dai</surname><given-names>Cong-Chao</given-names></name><name><surname>Zhao</surname><given-names>Mei-Jun</given-names></name></person-group><article-title>Two new species of 
                    <italic>Dacne</italic> Latreille (Coleoptera, Erotylidae) from China, with a key to Chinese species and subspecies of 
                    <italic>Dacne</italic>
                </article-title><source>Zookeys</source><day>24</day><month>1</month><year>2013</year><volume>2013</volume><issue>261</issue><fpage>51</fpage><lpage>59</lpage><pub-id pub-id-type="doi">10.3897/zookeys.261.4495</pub-id></mixed-citation></tp:treatment-meta><tp:nomenclature><tp:taxon-name>
                            <tp:taxon-name-part taxon-name-part-type="genus">Dacne</tp:taxon-name-part>
                            <tp:taxon-name-part taxon-name-part-type="subgenus"> (Xenodacne) </tp:taxon-name-part>
                            <tp:taxon-name-part taxon-name-part-type="species">hujiayaoi</tp:taxon-name-part>
                        <object-id xmlns:xlink="http://www.w3.org/1999/xlink" xlink:type="simple">urn:lsid:zoobank.org:act:E9574B20-FA53-4C5F-AB2C-B44A7BDC35AA</object-id>
								<object-id xmlns:xlink="http://www.w3.org/1999/xlink" xlink:type="simple">http://species-id.net/wiki/Dacne_hujiayaoi</object-id>
								</tp:taxon-name><tp:taxon-authority>Dai &amp; Zhao</tp:taxon-authority><tp:taxon-status xmlns:xlink="http://www.w3.org/1999/xlink" xlink:type="simple">sp. n.</tp:taxon-status><xref ref-type="fig" rid="F3">Figs. 10, 11</xref><xref ref-type="bibr" rid="B4">12–15</xref><xref ref-type="bibr" rid="B5">17</xref></tp:nomenclature><tp:treatment-sec sec-type="Type material"><title>Type material.</title><p><bold>Holotype:</bold> <bold>CHINA: Yunnan Prov.:</bold> ♂, Nabanhe N.R., Bengganghan, Nanmugahe, <named-content xmlns:xlink="http://www.w3.org/1999/xlink" content-type="dwc:verbatimCoordinates" xlink:type="simple">22°06'N, 100°27'E</named-content>, alt. 1700 m, 13.XI.2008, H Jia-Yao &amp; TANG Liang leg. (SHNU).
                        </p><!--PageBreak--></tp:treatment-sec><tp:treatment-sec sec-type="Description"><title>Description.</title><p>Body (<xref ref-type="fig" rid="F3">Fig. 10, 11</xref>) stout, elongate, length: 3.6 mm; width: 1.5 mm. Body black; legs, palpi and base of antennae reddish-brown; antennal club dark brown. Each elytron with one orange band.
                        </p><p>Head width between eyes = 3.5 times eye diameter in dorsal view; punctation coarse, separated by 1-3 puncture diameters; epistome truncate, lacking marginal line on anterior margin; stridulatory files not evident. Antennae (<xref ref-type="fig" rid="F4">Fig. 15</xref>) long, extending behind posterior border of pronotum; antennomere III about 1.2 times as long as IV; antennomere VIII slightly wider than VII, about 1.5 times as wide as long; antennomere IX trapezoidal; antennomere X transverse; antennomere XI almost elliptic; relative lengths of antennomeres II–XI: 9.0: 11.5: 8.0: 8.0: 8.0: 8.0: 7.5: 10.0: 10.0: 17.0. Maxillary and labial terminal palpomeres acuminate, sensory area restricted to apex. Mentum broad with anterior projection, almost triangular, slightly more than 1.5 times wider than long.
                        </p><p>Pronotum arched, widest at base (pl/pw = 0.62); slightly narrowing toward apex; lateral margin thickened anteriorly; pronotal anterior margin normal, not projecting forward beyond anterior angles (typical for the subgenus <italic><tp:taxon-name>Xenodacne</tp:taxon-name></italic>). Pronotum distinctly punctured medially, finely and closely punctured laterally.
                        </p><p>Prosternum with anterior edge straight, lacking marginal bead; posterior process broad, width more than diameter of procoxa; prosternal lines apparently lacking; punctures coarse and close, diameter = eye facet, separated by 0.5-1.0 puncture diameters. <!--PageBreak-->Abdomen with distinct coxal lines on first ventrite nearly attaining posterior margin. Legs with tibia not dilated at apex.</p><p>Scutellum pentagonal, finely and sparely punctured.</p><p>Elytra margined basally; widest at middle, then gradually narrowing to apex; with fine punctures.</p><p><!--PageBreak-->Male genitalia (<xref ref-type="fig" rid="F4">Fig. 12, 14</xref>) moderately curved; median lobe short, apically pointed; median strut long, about 1.6 times as long as median lobe. Tegmen with parameres long, flattened, tightly fitting basal piece and each other. Internal sac simple (<xref ref-type="fig" rid="F4">Fig. 13</xref>).
                        </p></tp:treatment-sec><tp:treatment-sec sec-type="Distribution"><title>Distribution.</title><p>China (Yunnan Province).</p></tp:treatment-sec><tp:treatment-sec sec-type="Diagnosis"><title>Diagnosis.</title><p><italic><tp:taxon-name>Dacne hujiayaoi</tp:taxon-name></italic> is most similar to <italic><tp:taxon-name>Dacne (Xenodacne) zonaria</tp:taxon-name></italic> Lewis and it’s subspecies due to similar form and color pattern of the body. <italic><tp:taxon-name>Dacne hujiayaoi</tp:taxon-name></italic> can be distinguished from <italic><tp:taxon-name>Dacne zonaria</tp:taxon-name></italic> by body indistinctly shining, eyes large (head width between eyes = 3.5 times eye diameter in dorsal view), the reddish-brown legs and occurs in southwest China. <italic><tp:taxon-name>Dacne zonaria</tp:taxon-name></italic> has the body distinctly shining, eyes small (head width between eyes &gt; 4 times eye diameter in dorsal view), the black legs and occurs in Japan, Korea, Siberia and Taiwan (<xref ref-type="bibr" rid="B3">Chûjô and Chûjô 1988</xref>).
                        </p></tp:treatment-sec><tp:treatment-sec sec-type="Etymology"><title>Etymology.</title><p>This species is named in honor of Mr. Jia-Yao Hu, collector of the new species and teacher of the senior author.</p><fig id="F3" position="float" orientation="portrait"><label>Figures 10–11.</label><caption><p>Habitus of <italic><tp:taxon-name>Dacne (Xenodacne) hujiayaoi</tp:taxon-name></italic> in dorsal and ventral view. Scale = 1 mm.</p></caption><graphic xmlns:xlink="http://www.w3.org/1999/xlink" xlink:href="ZooKeys-261-051-g003.jpg" position="float" orientation="portrait" xlink:type="simple"/></fig><fig id="F4" position="float" orientation="portrait"><label>Figures 12–15.</label><caption><p><italic><tp:taxon-name>Dacne (Xenodacne) hujiayaoi</tp:taxon-name></italic>. <bold>12, 14</bold> aedeagus in lateral views <bold>13</bold> internal sac and flagellum in dorsal view <bold>15</bold> antenna. Scales = 0.05 mm(<bold>13</bold>), Scales = 0.2 mm(<bold>12, 14, 15</bold>).</p></caption><graphic xmlns:xlink="http://www.w3.org/1999/xlink" xlink:href="ZooKeys-261-051-g004.jpg" position="float" orientation="portrait" xlink:type="simple"/></fig><fig id="F5" position="float" orientation="portrait"><label>Figures 16–19.</label><caption><p>Habitus of Chinese species of <italic><tp:taxon-name>Dacne</tp:taxon-name></italic> in dorsal view (<italic><tp:taxon-name>Dacne zonaria taiwana</tp:taxon-name></italic> is excluded). <bold>16</bold> <italic><tp:taxon-name>Dacne (Dacne) japonica</tp:taxon-name></italic> <bold>17</bold> <italic><tp:taxon-name>Dacne (Xenodacne) hujiayaoi</tp:taxon-name></italic> <bold>18</bold> <italic><tp:taxon-name>Dacne (Dacne) picta</tp:taxon-name></italic> <bold>19</bold> <italic><tp:taxon-name>Dacne (Xenodacne) tangliangi</tp:taxon-name></italic>. Scale = 2 mm.</p></caption><graphic xmlns:xlink="http://www.w3.org/1999/xlink" xlink:href="ZooKeys-261-051-g005.jpg" position="float" orientation="portrait" xlink:type="simple"/></fig></tp:treatment-sec><ref-list><ref id="B4"><mixed-citation xmlns:xlink="http://www.w3.org/1999/xlink" xlink:type="simple"><person-group><name name-style="western"><surname>Chûjô</surname><given-names>M</given-names></name><name name-style="western"><surname>Lee</surname><given-names>CE</given-names></name></person-group> (<year>1993</year>)<article-title> Erotylidae from Korea (Insecta, Coleoptera).</article-title><source>Esakia </source><volume>33</volume>: <fpage>99</fpage>-<lpage>108</lpage>.</mixed-citation></ref><ref id="B5"><mixed-citation xmlns:xlink="http://www.w3.org/1999/xlink" xlink:type="simple"><person-group><name name-style="western"><surname>Leschen</surname><given-names>RAB</given-names></name></person-group> (<year>2003</year>)<source> Erotylidae (Insecta: Coleoptera: Cucuoidea): phylogeny and review. Fauna of New Zealand No. 47.</source><publisher-name>Manaaki Whenua Press</publisher-name>, <publisher-loc>Lincoln</publisher-loc>, <lpage>103</lpage> pp.</mixed-citation></ref><ref id="B3"><mixed-citation xmlns:xlink="http://www.w3.org/1999/xlink" xlink:type="simple"><person-group><name name-style="western"><surname>Chûjô</surname><given-names>M</given-names></name><name name-style="western"><surname>Chûjô</surname><given-names>M</given-names></name></person-group> (<year>1988</year>)<article-title> A catalog of the Erotylidae (Insecta, Coleoptera) from the Old World (excl. the Ethiopian Region).</article-title><source>Esakia </source><volume>26</volume>: <fpage>139</fpage>-<lpage>185</lpage>.</mixed-citation></ref></ref-list></tp:taxon-treatment>
